# Supplementary material for: Non-Invasive Estimation of Central Systolic Blood Pressure by Radial Tonometry: A Simplified Approach
Source: J Pers Med. 2023 Aug 10;13(8):1244. doi: 10.3390/jpm13081244 (PMC10455683; doi:10.3390/jpm13081244)
Supplement: Supplementary file 1 [file jpm-13-01244-s001.zip]

Archive with 1 entries (1 files):
- jpm-2509383-supplementary.pdf
